# Supplementary material for: Electrochemical Growth of Copper Crystals on SPCE for Electrocatalysis Nitrate Reduction
Source: Nanomaterials (Basel). 2024 Oct 24;14(21):1704. doi: 10.3390/nano14211704 (PMC11547369; doi:10.3390/nano14211704)
Supplement: Supplementary file 1 [file nanomaterials-14-01704-s001.zip]

Archive with 1 entries (1 files):
- nanomaterials-3201103-supplementary.pdf
